# Supplementary material for: Unique Organization of Actin Cytoskeleton in Magnocellular Vasopressin Neurons in Normal Conditions and in Response to Salt-Loading
Source: eNeuro. 2020 Apr 7;7(2):ENEURO.0351-19.2020. doi: 10.1523/ENEURO.0351-19.2020 (PMC7189486; doi:10.1523/ENEURO.0351-19.2020)
Supplement: Extended Data Figure 5-2 — Statistical analyses characterizing parameters of actin networks in SON and PVN neurons from control and SL rats. Download Figure 5-2, XLSX file. [file enu-eN-NWR-0351-19-s07.xlsx]

## Sheet: Sheet1
Figure 5-2
Non-parametric statistics
Subcortical actin intensity
	SON-EU	SON-SL	PVN-EU	PVN-SL
Number of values	67	80	60	38
25% Percentile	4765	7158	5129	7313
Median	5704	8538	5936	7824
75% Percentile	6697	11260	6992	8920
IQR	1932	4102	1863	1607
Mean	5762	9179	5977	8280
Std. Deviation	1542	2881	1212	1367
Std. Error of Mean	188.3	322.2	156.5	221.8
Subcortical actin thickness
	SON-EU	SON-SL	PVN-EU	PVN-SL
Number of values	64	79	60	60
25% Percentile	0.2967	0.37	0.2842	0.3708
Median	0.32	0.4033	0.3033	0.4017
75% Percentile	0.3367	0.4433	0.32	0.4267
IQR	0.04	0.0733	0.0358	0.0559
Mean	0.3179	0.4365	0.3014	0.4066
Std. Deviation	0.02921	0.2663	0.02847	0.05195
Std. Error of Mean	0.003652	0.02996	0.003676	0.006707
Actin comet density
	SON-EU	SON-SL	PVN-EU	PVN-SL
Number of values	64	79	60	60
25% Percentile	10.25	17	10	16
Median	12	19	11	18
75% Percentile	13.75	22	12	20
IQR	3.5	5	2	4
Mean	12	19.35	10.75	18.32
Std. Deviation	2.507	2.948	2.297	2.771
Std. Error of Mean	0.3134	0.3317	0.2965	0.3577
Actin comet length
	SON-EU	SON-SL	PVN-EU	PVN-SL
Number of values	64	79	60	60
25% Percentile	0.7372	1.281	0.8422	1.038
Median	0.835	1.458	0.9588	1.358
75% Percentile	0.9206	1.77	1.079	2.192
IQR	0.1834	0.489	0.2368	1.154
Mean	0.8405	1.583	0.9791	1.598
Std. Deviation	0.2015	0.4432	0.1934	0.6754
Std. Error of Mean	0.02518	0.04986	0.02497	0.08719
